# Supplementary material for: A Phenotype and Genotype Case Report of a Neonate With Congenital Bilateral Coronary Artery Fistulas and Multiple Collateral Arteries
Source: Front Cardiovasc Med. 2022 Jul 6;9:939551. doi: 10.3389/fcvm.2022.939551 (PMC9299261; doi:10.3389/fcvm.2022.939551)
Supplement: Supplementary file 1 [file Table_1.XLSX]

## Sheet: Sheet3
TableS1. The clinical characteristics of three individuals in the patient’s family
Identity	Gender	Age	Weight	Symptoms	Diagnosis
Father	Male	38 years	_	Asymptomatic	Normal
Mother	Female	34 years	-	Asymptomatic	Normal
Daughter	Female	18 days	2.9 kg	Tachypnea, tachycardia, poor feeding	Bilateral coronary fistulas,4 collateral arteries from the aorta to the right atrium,Patent ductus arteriosus,Atrial septal defect
