# Supplementary material for: A Phenotype and Genotype Case Report of a Neonate With Congenital Bilateral Coronary Artery Fistulas and Multiple Collateral Arteries
Source: Front Cardiovasc Med. 2022 Jul 6;9:939551. doi: 10.3389/fcvm.2022.939551 (PMC9299261; doi:10.3389/fcvm.2022.939551)
Supplement: Supplementary file 2 [file Table_2.xlsx]

## Sheet: Sheet3
TableS2. Single nucleotide and insertion deletion variants were predicted in our patient by WES
Gene name	Genomic	Base	splicing	Amino Acid	ESP6500	1000G	GnomAD_ALL	GnomAD_EAS	SIFT	PolyPhen2	Mutation Taster	CADD	PhyloP	PhastCons	Heredity
CALHM2	10:105207231	T＞G	.	E217A	.	0.000599	0.00014465	0.00212067	T	B	D	24.2	2.855	1	recessive
GPATCH4	1:156565050	A＞ACC	.	T361fs	.	.	.	.	.	.	.	.	.	.	recessive
DNPEP	2:220252289	CG＞C	.		.	.	.	.	.	.	.	.	.	.	recessive
DRC1	2：26647252	T＞G	T＞G	L157R	.	.	5.779e-05	0.00084836	D	D	D	25.2	3.93	1	compound_heterozygous
	2：26673482	A＞G	.	D541G	.	.	0.00010593	0.00152243	D	P	N	25.2	3.3471	1
TTC38	22:46664409	A＞G	34-2A>G	.	.	0.001997	0.00069329	0.00991306	.	.	D	24.7	1.596	1	compound_heterozygous
	22:46668271	G＞A	.	E51K	.	.	3.253e-05	0.00029016	D	P	D	32	3.684	0.997
PLEC	8:144997775	G＞A	.	R2094W	.	.	3.707e-05	.	D	P	D	24.2	2.983	0.991	compound_heterozygous
	8:145001811	C＞T	.	G3481A	.	.	.	.	T	P	D	26	5.969	1
NEFH	22:29885564	A＞AGCAAAGTCCCCTGAGAAG	.	E645delinsEAKSPEK	.	.	.	.	.	.	.	.	.	.	compound_heterozygous
	22:29885584	C＞CAAAGTCCCCTGAGAAGGA	.	A652delinsAKSPEKD	.	.	.	.	.	.	.	.	.	.
	22:29885588	G＞GTCCCCTGAGAAGGAAAAT	.	K653delinsKSPEKEN	.	.	.	.	.	.	.	.	.	.
UBXN11	1:26608811	TCCAGGACAGGGACTGGGGCCGGGA＞T	.	386_394del	.	.	0.00161173	0.00025075	.	.	.	.	.	.	compound_heterozygous
	1:26608852	G＞A	.	P381S	.	.	0.00363707	0.00330882	D	.	.	13.31	.	.
GPLD1	6:24446037	G＞A	.	R615X	0.0002	.	2.438e-05	0.00005798	.	.	A	35	-0.178	0	de novo
QRICH2	17:74288410	C＞T	.	G634S	.	.	0.0002509	0.00021920	T	P	.	20.5	.	.	de novo
CARHSP1	16:8952334	CAGAG＞C	.	.	.	.	3.264e-05	.	.	.	.	.	.	.	de novo

## Sheet: Sheet1
Gene name	CALHM2	GPATCH4	DNPEP	DRC1		TTC38		PLEC
Genomic	10:105207231	1:156565050	2:220252289	2：26647252	2：26673482	22:46664409	22:46668271	8:144997775	8:145001811
Base	T＞G	A＞ACC	CG＞C	T＞G	A＞G	A＞G	G＞A	G＞A	C＞T
splicing	.	.	.	T＞G	.	34-2A>G	.	.	.
Amino Acid	E217A	T361fs		L157R	D541G	.	E51K	R2094W	G3481A
ESP6500	.	.	.	.	.	.	.	.	.
1000G	0.000599	.	.	.	.	0.001997	.	.	.
GnomAD_ALL	0.00014465	.	.	5.779e-05	0.00010593	0.00069329	3.253e-05	3.707e-05	.
GnomAD_EAS	0.00212067	.	.	0.00084836	0.00152243	0.00991306	0.00029016	.	.
SIFT	T	.	.	D	D	.	D	D	T
PolyPhen2	B	.	.	D	P	.	P	P	P
Mutation Taster	D	.	.	D	N	D	D	D	D
CADD	24.2	.	.	25.2	25.2	24.7	32	24.2	26
PhyloP	2.855	.	.	3.93	3.3471	1.596	3.684	2.983	5.969
PhastCons	1	.	.	1	1	1	0.997	0.991	1
Heredity	recessive	recessive	recessive	compound_heterozygous		compound_heterozygous		compound_heterozygous
